# Supplementary material for: A Novel Method Using Fine Needle Aspiration from Tumor-Draining Lymph Nodes Could Enable the Discovery of New Prognostic Markers in Patients with Cutaneous Squamous Cell Carcinoma
Source: Cancers (Basel). 2023 Jun 22;15(13):3297. doi: 10.3390/cancers15133297 (PMC10340690; doi:10.3390/cancers15133297)
Supplement: Supplementary file 1 [file cancers-15-03297-s001.zip]

Archive with 1 entries (1 files):
- cancers-2379502-supplementary.pdf
